# Supplementary material for: Resource Concentration and Clustering in Replicator Dynamics with Stochastic Reset Events
Source: Entropy (Basel). 2023 Jan 3;25(1):99. doi: 10.3390/e25010099 (PMC9858174; doi:10.3390/e25010099)
Supplement: Supplementary file 1 [file entropy-25-00099-s001.zip]

Archive with 1 entries (1 files):
- entropy-2057052-supplementary.gif
